# Supplementary material for: Assessing the Distribution and Richness of Mammalian Species Using a Stacking Species Distribution Model in a Temperate Forest
Source: Animals (Basel). 2024 Feb 29;14(5):759. doi: 10.3390/ani14050759 (PMC10930543; doi:10.3390/ani14050759)
Supplement: Supplementary file 1 [file animals-14-00759-s001.zip]

Archive with 1 entries (1 files):
- animals-2845275-supplementary.pdf
